# Supplementary material for: Seamless transformation from use case to sequence diagrams
Source: PeerJ Comput Sci. 2023 Jun 22;9:e1444. doi: 10.7717/peerj-cs.1444 (PMC10319259; doi:10.7717/peerj-cs.1444)
Supplement: Supplemental Information 1 [file peerj-cs-09-1444-s001.java]

package test2;

import java.io.BufferedReader;
import java.io.File;
import java.io.FileReader;
import java.io.FileWriter;
import java.io.IOException;
import java.util.ArrayList;
import java.util.List;

public class indexof2 
{
	public static void main(String[] args) throws IOException 
	{
	
	// File Reading	
		File file = new File("D:\\workspace\\test2\\src\\test2\\usecase.txt");
		File filecreate = new File("D:\\workspace\\test2\\src\\test2\\sequence.txt");
		FileWriter myWriter = new FileWriter("D:\\workspace\\test2\\src\\test2\\sequence.txt");
		BufferedReader br = new BufferedReader(new FileReader(file));
		String st,result, textFrom, textTo,left,right;
		left="";
		right="";
		String usecaseno="";
		List<String>  interations= new ArrayList<String>();
	 myWriter.write("@startuml"+"\n");
    System.out.println("@startuml");  
	while ((st = br.readLine()) != null) 
	   {
	
		//  For Extaction of Use case
		 result = "";
	      textFrom  = "usecase";
	      textTo= "as";
	    // Cut the beginning of the text to not occasionally meet a      
	    // 'textTo' value in it:
	      		try 
	      			{
	      				result =
	      				st.substring(st.indexOf(textFrom) + textFrom.length(), st.length());
	      				result =  result.substring( 1, result.indexOf(textTo)-1);    // Cut the excessive ending of the text:
	      				//System.out.println(result);
	      				//interations.add(result);
	      				usecaseno="UC";
	      				
	      			}
	      		catch (Exception e) {}
	      	//  For Extaction of Use case 
	      		
	      		
		
		//  For Extaction of Interactions  starts
		  result = "";
	      textFrom  = "<size:10>";
	      textTo= "</size>";
	    // Cut the beginning of the text to not occasionally meet a      
	    // 'textTo' value in it:
	      		try 
	      			{
	      				result =
	      				st.substring(st.indexOf(textFrom) + textFrom.length(), st.length());
	      				result =  result.substring( 0, result.indexOf(textTo));    // Cut the excessive ending of the text:
	      				//System.out.println(result);
	      				interations.add(result);//  Add between   Insert Card  <size:10>Insert Card</size>
	      			}
	      		catch (Exception e) {}
	      	//  For Extaction of Interactions  ends
	      		
	    		//  For Extaction of Actos with Interactions starts
	  		  
	  	      String stringcontain1  = "-->";
	  	    	  	  //  CharSequence  stringcontain2  = "<--";
	  	      // Cut the beginning of the text to not occasionally meet a      
	  	    // 'textTo' value in it:
	  	      		try 
	  	      			{
	  	      			   if (st.contains(stringcontain1))
	  	      			   {
	  	      			      left= st.substring(0,st.indexOf(stringcontain1));   //  add left side actor of Customer from Customer-->UC1
	  	      			      interations.add(left);
	  	      			    //  System.out.println(left);
	  	      			   }   
	  	      			}
	  	      		catch (Exception e) {}
	  	      		
	  	      	String stringcontain2  = "<--";
		  	   	  //  CharSequence  stringcontain2  = "<--";
		  	      // Cut the beginning of the text to not occasionally meet a      
		  	    // 'textTo' value in it:
		  	      		try 
		  	      			{
		  	      			   if (st.contains(stringcontain2))
		  	      			   {
		  	      			      right= st.substring(st.indexOf(stringcontain2)+3, st.length());        //  add right side actor of UC1 from Customer-->UC1
		  	      			  interations.add(right);
		  	      			 interations.add(usecaseno);
		  	      			//    System.out.println(usecaseno);
		  	      			   }   
		  	      			}
		  	      		catch (Exception e) {}
		  	      		
		  	      		//  For Extaction of Actors with Interactions send	
		  	      		
		  	      		
		  	    	  	      	
	   			} 
////////////////Transformation start///////////////
				int intcounter=1;	
				
				while (interations.contains("UC"))
	             {
	            	 	int indexof=interations.indexOf("UC");
						//System.out.println(interations.get(indexof));
						//left=interations.get(indexof-2); 
						//right=interations.get(indexof-1);
					//	System.out.println(left);
					//	System.out.println(right);
						//System.out.println("Loop print");
						int i=0; 
						while (i!=indexof-2)  
						{
							if(i%2==0)
								{
									//System.out.println(left+"->"+right+":"+interations.get(i)); 	
									myWriter.write(left+"->"+right+":"+intcounter+++"."+interations.get(i)+"\n"); // Customer -> ATM: 1. Insert card
	        	       	  	}		        	    
							else
								{
//									System.out.println(right+"->"+left+":"+interations.get(i)); 
									myWriter.write(right+"->"+left+":"+intcounter+++"."+interations.get(i)+"\n");
								}  
							i++;
						}
							i=0;
						while (i<=indexof)
						 {
						//	System.out.println("Remove this" + interations.get(0));
							interations.remove(0); 
						 	i++;
						 }
	             }	
	                 
	           
		          System.out.println("@enduml"); 
		          myWriter.write("@enduml");
		          myWriter.close();
		          
		          
	////////////////Transformation end///////////////
	}
}


//  https://docs.oracle.com/javase/7/docs/api/java/lang/String.html
