# Supplementary material for: Seamless transformation from use case to sequence diagrams
Source: PeerJ Comput Sci. 2023 Jun 22;9:e1444. doi: 10.7717/peerj-cs.1444 (PMC10319259; doi:10.7717/peerj-cs.1444)
Supplement: Supplemental Information 2 [file peerj-cs-09-1444-s002.txt]

@startuml
left to right direction
skinparam packageStyle rectangle
actor Customer
actor ATM
actor BankSystem 


usecase UC1 as "1.ENTER PIN CODE.
==
 <size:10>Insert Card</size>
--
<size:10>Prompt Pin Code </size>
--
<size:10>Enter Pin Code </size>
 
"
Customer-->UC1
UC1<--ATM


usecase UC2 as "2.AUTHENTICATION.
==
 <size:10>Check Pin Code </size>
--
<size:10> Reply </size>
--
 
"
ATM-->UC2
UC2<--BankSystem 

usecase UC3 as "3.CHECK BALANCE.
==
 <size:10>Prompt Access Status </size>
--
<size:10>Check Amount </size>
--
 
"
Customer-->UC3
UC3<--ATM

usecase UC4 as "4.CHECK AMOUNT.
==
 <size:10> Check  Database </size>
--
<size:10> Reply </size>
--
 
"
ATM-->UC4
UC4<--BankSystem

usecase UC5 as "5.TRANSFER FUNDS.
==
 <size:10> Prompt Amount </size>
--
<size:10> Transfer Funds </size>
--
 
"
Customer-->UC5
UC5<--ATM


usecase UC6 as "6.PERFORM TRANSFER.
==
 <size:10> Update Database </size>
--
<size:10> Transfer Confirmation </size>
--
 
"
ATM-->UC6
UC6<--BankSystem

@enduml
